# Supplementary material for: Enhancing Congruence between Implicit Motives and Explicit Goal Commitments: Results of a Randomized Controlled Trial
Source: Front Psychol. 2017 Sep 12;8:1540. doi: 10.3389/fpsyg.2017.01540 (PMC5600949; doi:10.3389/fpsyg.2017.01540)
Supplement: Supplementary file 1 [file Presentation1.ZIP]

Archive with 5 entries (5 files):
- Roch et al CET training materials.doc
- Roch et al FB and CET trainer slides.ppt
- Roch et al FB trainer slides.ppt
- Roch et al peak experiences exercise.doc
- Roch et al sample feedback sheet.doc
