# Supplementary material for: Enhancing Congruence between Implicit Motives and Explicit Goal Commitments: Results of a Randomized Controlled Trial
Source: Front Psychol. 2017 Sep 12;8:1540. doi: 10.3389/fpsyg.2017.01540 (PMC5600949; doi:10.3389/fpsyg.2017.01540)
Supplement: Supplementary file 2 [file DataSheet1.ZIP]

Archive with 3 entries (3 files):
- Roch_et_al_Frontiers_statistical_output.docx
- Roch_et_al_Frontiers_SYSTAT_data.syz
- Roch_et_al_Frontiers_SYSTAT_syntax.syc
